# Supplementary material for: Infants Display Anticipatory Gaze During a Motor Contingency Paradigm
Source: Sensors (Basel). 2025 Jan 30;25(3):844. doi: 10.3390/s25030844 (PMC11820326; doi:10.3390/s25030844)
Supplement: Supplementary file 1 [file sensors-25-00844-s001.zip]

Archive with 1 entries (1 files):
- sensors-3396860-supplementary.pdf
